# Supplementary material for: Microenvironmental pH-Modulated Dissolution of Albendazole Layered on Tartaric Acid Starter Pellet Cores
Source: Pharmaceutics. 2025 Aug 29;17(9):1133. doi: 10.3390/pharmaceutics17091133 (PMC12474003; doi:10.3390/pharmaceutics17091133)
Supplement: Supplementary file 1 [file pharmaceutics-17-01133-s001.zip]

Archive with 1 entries (1 files):
- pharmaceutics-3821419-supplementary.pdf
